# Supplementary material for: Challenges with Assessing and Treating Pain in Research Primates: A Focused Survey and Literature Review
Source: Animals (Basel). 2022 Sep 5;12(17):2304. doi: 10.3390/ani12172304 (PMC9455027; doi:10.3390/ani12172304)
Supplement: Supplementary file 1 [file animals-12-02304-s001.zip]

Archive with 1 entries (1 files):
- animals-1879767-supplementary.pdf
